# Supplementary material for: Co-Expression Networks for Causal Gene Identification Based on RNA-Seq Data of Corynebacterium pseudotuberculosis
Source: Genes (Basel). 2020 Jul 14;11(7):794. doi: 10.3390/genes11070794 (PMC7397307; doi:10.3390/genes11070794)
Supplement: Supplementary file 1 [file genes-11-00794-s001.zip]

Archive with 13 entries (9 files):
- Supplementary materials/
- Supplementary materials/Files 2-Supplementary_Figures.pdf
- Supplementary materials/Files 1-Networks/
- Supplementary materials/Files 1-Networks/Datasheet1-Whole_genomes_networks_all_strains.xlsx
- Supplementary materials/Files 1-Networks/Datasheet2-Differential_expression _networks_all_strains.xlsx
- Supplementary materials/Files 3- Network analysis and Clusters/
- Supplementary materials/Files 3- Network analysis and Clusters/Datasheet 1-Whole genome network analysis clusters.xlsx
- Supplementary materials/Files 3- Network analysis and Clusters/Datasheet 2-Differentially expressed genes network analysis clusters.xlsx
- Supplementary materials/Files 4-Differentially expressed genes results/
- Supplementary materials/Files 4-Differentially expressed genes results/Datasheet 1-Differentially expressed genes_Gfold_CP-1002.xlsx
- Supplementary materials/Files 4-Differentially expressed genes results/Datasheet 2-Differentially expressed genes_Gfold_CP-258.xlsx
- Supplementary materials/Files 4-Differentially expressed genes results/Datasheet 3-Differentially expressed genes_edgeR _CP-T1.xlsx
- Supplementary materials/Files 4-Differentially expressed genes results/Datasheet 4-Differentially expressed genes_edgeR _CP-13.xlsx
